# Supplementary material for: Phenotypic and functional alteration of CD45+ immune cells in the decidua of preeclampsia patients analyzed by mass cytometry (CyTOF)
Source: Front Immunol. 2023 Jan 6;13:1047986. doi: 10.3389/fimmu.2022.1047986 (PMC9852836; doi:10.3389/fimmu.2022.1047986)
Supplement: Supplementary file 5 [file Table_1.xlsx]

## Sheet: Sheet1
Table S1. The marker list of the CyTOF technique to analyze the decidual immune cells in this study.
List	Mag-Tag	Antibody	Clone	Source	Cat	Dilution
1	89Y	CD45	HI30	BioLegend	304002	100
2	115In	CD3	UCHT1	BioXcell	BE0231	200
3	139La	CD68	Y1/82A	BioLegend	333802	100
4	141Pr	CD56	NCAM16.2	BD	559043	800
5	142Nd	TCRgd	5A6.E9	Thermo	TCR1061	100
6	143Nd	CCR6	G034E3	BioLegend	353402	100
7	144Nd	CD14	M5E2	BioLegend	301810	50
8	145Nd	CD103	B-Ly7	BioLegend	14-1038-82	200
9	146Nd	CD123	6H6	BioLegend	306002	200
10	147Sm	Tim3	F38-2E2	BioLegend	345004	50
11	148Nd	CD28	CD28.2	BioXcell	BE0291	100
12	149Sm	CD25	24212	RD	MAB1020	400
13	150Nd	CD73	AD2	BioLegend	344002	50
14	151Eu	KIR2DS4	179315	RD	MAB1847	100
15	152Sm	Lag3	874501	RD	MAB23193	100
16	153Eu	CD57	HCD57	BioLegend	322325	800
17	154Sm	TIGIT	A15153G	BioLegend	372702	100
18	155Gd	CD49a	TS2/7	BioLegend	328302	200
19	156Gd	CCR4	L291H4	BioLegend	359402	100
20	157Gd	PD_L1	29E.2A3	BioLegend	329702	400
21	158Gd	CD19	HIB19	BioLegend	333802	200
22	159Tb	CD11c	BU15	BioLegend	337202	400
23	160Gd	CD33	WM53	BioLegend	303419	800
24	161Dy	CTLA_4	BN13	Bio X Cell	BE0190	100
25	162Dy	FoxP3	PCH101	eBioscience	14-4776-82	50
26	163Dy	CXCR3	G025H7	BioLegend	353750	50
27	164Dy	CXCR5	RF8B2	BD	552032	800
28	165Ho	CD66b	G10F5	BioLegend	305102	800
29	166Er	OX40	BER-ACT35	BioLegend	350002	50
30	167Er	CD27	O323	BioLegend	302802	400
31	168Er	CD69	FN50	BioLegend	310902	200
32	169Tm	Ki67	SolA15	Thermo	14-5698-82	100
33	170Er	T_bet	4B10	BioLegend	644802	200
34	171Yb	Eomes	644730	RD-human	MAB6166	50
35	172Yb	CD38	HIT2	BioLegend	303502	100
36	173Yb	Granzyme B	QA16A02	BioLegend	372202	400
37	174Yb	PD_1	EH12.2H7	BioLegend	329926	50
38	175Lu	CD16	3G8	BioLegend	302014	100
39	176Yb	HLA_DR	L243	BioLegend	307612	200
40	197Au	CD4	RPA-T4	BioLegend	300516	400
41	198Pt	CD8a	OKT-8	BioLegend	301018	400
42	209Bi	CD11b	M1/70	BioLegend	101202	800
