# Supplementary material for: Phenotypic and functional alteration of CD45+ immune cells in the decidua of preeclampsia patients analyzed by mass cytometry (CyTOF)
Source: Front Immunol. 2023 Jan 6;13:1047986. doi: 10.3389/fimmu.2022.1047986 (PMC9852836; doi:10.3389/fimmu.2022.1047986)
Supplement: Supplementary file 6 [file Table_2.xlsx]

## Sheet: Table.S2-markers in subsets
Table S2. The raw data and statistical analysis of the marker expressions in PE and control groups.
Mean.Control	Mean.PE	p	p.adj	p.format	p.signif	method	Variable	Merge
1.53299	1.54135	0.976771	0.98	0.98	ns	T-test	CD45	T cells
2.09482	1.95279	0.599636	0.6	0.6	ns	T-test	CD3	T cells
1.37281	1.53278	0.211319	0.21	0.21	ns	T-test	CD68	T cells
0.210038	0.290478	0.32102	0.32	0.32	ns	T-test	CD56	T cells
0.209035	0.262547	0.618655	0.62	0.62	ns	T-test	gdTCR	T cells
0.488183	0.629645	0.520097	0.52	0.52	ns	T-test	CCR6	T cells
0.173795	0.264884	0.0420389	0.042	0.042	*	T-test	CD14	T cells
0.307007	0.277132	0.808455	0.81	0.81	ns	T-test	CD103	T cells
0.0521494	0.0787331	0.166038	0.17	0.17	ns	T-test	CD123	T cells
0.0227593	0.053153	0.00708991	0.0071	0.0071	**	T-test	TIM_3	T cells
0.375114	0.525139	0.0879211	0.088	0.088	ns	T-test	CD28	T cells
0.285544	0.604622	0.110831	0.11	0.11	ns	T-test	CD25	T cells
0.411538	0.682283	0.0570256	0.057	0.057	ns	T-test	CD73	T cells
0.121648	0.173134	0.260561	0.26	0.26	ns	T-test	KIR2DS4	T cells
0.0705253	0.150825	0.134908	0.13	0.13	ns	T-test	LAG3	T cells
0.805142	0.517058	0.285893	0.29	0.29	ns	T-test	CD57	T cells
0.80682	1.07176	0.23685	0.24	0.24	ns	T-test	TIGIT	T cells
0.943897	0.861783	0.706045	0.71	0.71	ns	T-test	CD49a	T cells
0.381092	0.665623	0.0330931	0.033	0.033	*	T-test	CCR4	T cells
0.0635641	0.116595	0.0607275	0.061	0.061	ns	T-test	PD_L1	T cells
0.0256879	0.0399157	0.107059	0.11	0.11	ns	T-test	CD19	T cells
0.248941	0.200647	0.243024	0.24	0.24	ns	T-test	CD11c	T cells
0.0326458	0.079034	0.0120553	0.012	0.012	*	T-test	CD33	T cells
0.105824	0.237393	0.200984	0.2	0.2	ns	T-test	CTLA_4	T cells
0.0847663	0.196481	0.188252	0.19	0.19	ns	T-test	FoxP3	T cells
0.528241	1.04124	0.0985154	0.099	0.099	ns	T-test	CXCR3	T cells
0.030404	0.0726525	0.018787	0.019	0.019	*	T-test	CXCR5	T cells
0.0975847	0.129402	0.435345	0.44	0.44	ns	T-test	CD66b	T cells
0.183703	0.454033	0.00168447	0.0017	0.0017	**	T-test	OX40	T cells
0.932275	1.33296	0.0763201	0.076	0.076	ns	T-test	CD27	T cells
2.00394	2.53341	0.428521	0.43	0.43	ns	T-test	CD69	T cells
0.613264	0.635869	0.911062	0.91	0.91	ns	T-test	Ki67	T cells
0.411118	0.449966	0.77116	0.77	0.77	ns	T-test	T_bet	T cells
0.208777	0.231731	0.596169	0.6	0.6	ns	T-test	Eomes	T cells
0.882372	0.968533	0.471373	0.47	0.47	ns	T-test	CD38	T cells
0.380169	0.388712	0.949828	0.95	0.95	ns	T-test	Granzyme_B	T cells
1.07918	1.15804	0.755477	0.76	0.76	ns	T-test	PD_1	T cells
0.100534	0.112809	0.804705	0.8	0.8	ns	T-test	CD16	T cells
0.562419	0.649994	0.567871	0.57	0.57	ns	T-test	HLA-DR	T cells
0.736697	0.964134	0.382125	0.38	0.38	ns	T-test	CD4	T cells
1.08746	1.01269	0.628991	0.63	0.63	ns	T-test	CD8a	T cells
0.395676	0.439915	0.77522	0.78	0.78	ns	T-test	CD11b	T cells
1.17766	1.38472	0.487097	0.49	0.49	ns	T-test	CD45	B cells
0.0231904	0.02832	0.572314	0.57	0.57	ns	T-test	CD3	B cells
1.50993	1.65745	0.508543	0.51	0.51	ns	T-test	CD68	B cells
0.143064	0.14126	0.96633	0.97	0.97	ns	T-test	CD56	B cells
0.0355091	0.0635048	0.136082	0.14	0.14	ns	T-test	gdTCR	B cells
0.321179	0.49173	0.259921	0.26	0.26	ns	T-test	CCR6	B cells
0.12765	0.213298	0.00296184	0.003	0.003	**	T-test	CD14	B cells
0.037278	0.0574368	0.228575	0.23	0.23	ns	T-test	CD103	B cells
0.0591778	0.0660946	0.751492	0.75	0.75	ns	T-test	CD123	B cells
0.00981081	0.0186838	0.00553291	0.0055	0.0055	**	T-test	TIM_3	B cells
0.0408885	0.067199	0.12547	0.13	0.13	ns	T-test	CD28	B cells
0.0504731	0.133292	0.0164036	0.016	0.016	*	T-test	CD25	B cells
0.807274	1.1687	0.095512	0.096	0.096	ns	T-test	CD73	B cells
0.0412339	0.061862	0.328237	0.33	0.33	ns	T-test	KIR2DS4	B cells
0.0243209	0.0474105	0.183913	0.18	0.18	ns	T-test	LAG3	B cells
0.0240485	0.0322811	0.497543	0.5	0.5	ns	T-test	CD57	B cells
0.254064	0.408691	0.301733	0.3	0.3	ns	T-test	TIGIT	B cells
0.506103	0.491376	0.87555	0.88	0.88	ns	T-test	CD49a	B cells
0.111649	0.151592	0.433418	0.43	0.43	ns	T-test	CCR4	B cells
0.055189	0.0919086	0.0319839	0.032	0.032	*	T-test	PD_L1	B cells
1.63157	2.0917	0.0964178	0.096	0.096	ns	T-test	CD19	B cells
0.240091	0.395399	0.0143709	0.014	0.014	*	T-test	CD11c	B cells
0.0433663	0.0889763	0.014313	0.014	0.014	*	T-test	CD33	B cells
0.0197101	0.0484059	0.0417158	0.042	0.042	*	T-test	CTLA_4	B cells
0.056496	0.122642	0.147617	0.15	0.15	ns	T-test	FoxP3	B cells
0.225699	0.553865	0.061013	0.061	0.061	ns	T-test	CXCR3	B cells
0.0137459	0.0290025	0.0331849	0.033	0.033	*	T-test	CXCR5	B cells
0.0985678	0.150881	0.534014	0.53	0.53	ns	T-test	CD66b	B cells
0.0684146	0.147937	0.0402367	0.04	0.04	*	T-test	OX40	B cells
0.75538	0.900688	0.63955	0.64	0.64	ns	T-test	CD27	B cells
0.610293	0.997364	0.246312	0.25	0.25	ns	T-test	CD69	B cells
0.386772	0.544195	0.38825	0.39	0.39	ns	T-test	Ki67	B cells
0.0878441	0.154926	0.162413	0.16	0.16	ns	T-test	T_bet	B cells
0.168888	0.195704	0.386427	0.39	0.39	ns	T-test	Eomes	B cells
2.44204	1.65875	0.311971	0.31	0.31	ns	T-test	CD38	B cells
0.561753	0.370407	0.443322	0.44	0.44	ns	T-test	Granzyme_B	B cells
0.161733	0.186768	0.648465	0.65	0.65	ns	T-test	PD_1	B cells
0.119916	0.155741	0.68443	0.68	0.68	ns	T-test	CD16	B cells
1.57763	2.40875	0.0636279	0.064	0.064	ns	T-test	HLA-DR	B cells
0.0318948	0.0543543	0.0520133	0.052	0.052	ns	T-test	CD4	B cells
0.0342434	0.0642803	0.0939089	0.094	0.094	ns	T-test	CD8a	B cells
0.244122	0.458313	0.32305	0.32	0.32	ns	T-test	CD11b	B cells
0.887559	0.833338	0.769465	0.77	0.77	ns	T-test	CD45	NK cells
0.0404073	0.0466979	0.581791	0.58	0.58	ns	T-test	CD3	NK cells
1.78057	2.13816	0.00521894	0.0052	0.0052	**	T-test	CD68	NK cells
0.873924	1.11297	0.23278	0.23	0.23	ns	T-test	CD56	NK cells
0.0856363	0.184104	0.0558979	0.056	0.056	ns	T-test	gdTCR	NK cells
0.459997	0.723822	0.157321	0.16	0.16	ns	T-test	CCR6	NK cells
0.299934	0.615388	0.00660558	0.0066	0.0066	**	T-test	CD14	NK cells
0.565642	0.49315	0.595271	0.6	0.6	ns	T-test	CD103	NK cells
0.163689	0.292218	0.0878927	0.088	0.088	ns	T-test	CD123	NK cells
0.0265892	0.068392	0.0100958	0.01	0.01	*	T-test	TIM_3	NK cells
0.0841811	0.192683	0.0337409	0.034	0.034	*	T-test	CD28	NK cells
0.117801	0.180014	0.14686	0.15	0.15	ns	T-test	CD25	NK cells
1.46102	2.44262	0.107194	0.11	0.11	ns	T-test	CD73	NK cells
0.182617	0.250429	0.195312	0.2	0.2	ns	T-test	KIR2DS4	NK cells
0.0629875	0.134075	0.0127198	0.013	0.013	*	T-test	LAG3	NK cells
0.375525	0.245683	0.613339	0.61	0.61	ns	T-test	CD57	NK cells
0.73208	1.01121	0.190647	0.19	0.19	ns	T-test	TIGIT	NK cells
2.21593	2.62356	0.39403	0.39	0.39	ns	T-test	CD49a	NK cells
0.28427	0.489432	0.190445	0.19	0.19	ns	T-test	CCR4	NK cells
0.121663	0.213021	0.0607558	0.061	0.061	ns	T-test	PD_L1	NK cells
0.0271207	0.0424118	0.206944	0.21	0.21	ns	T-test	CD19	NK cells
1.09749	1.01575	0.763702	0.76	0.76	ns	T-test	CD11c	NK cells
0.0475226	0.14764	0.116034	0.12	0.12	ns	T-test	CD33	NK cells
0.0706101	0.120944	0.0365394	0.037	0.037	*	T-test	CTLA_4	NK cells
0.0805868	0.164028	0.102265	0.1	0.1	ns	T-test	FoxP3	NK cells
0.423566	0.947499	0.0121403	0.012	0.012	*	T-test	CXCR3	NK cells
0.0226756	0.0520361	0.00931823	0.0093	0.0093	**	T-test	CXCR5	NK cells
0.128934	0.179064	0.624972	0.62	0.62	ns	T-test	CD66b	NK cells
0.269792	0.568379	0.0402679	0.04	0.04	*	T-test	OX40	NK cells
0.192315	0.21659	0.782136	0.78	0.78	ns	T-test	CD27	NK cells
1.1526	1.30265	0.578472	0.58	0.58	ns	T-test	CD69	NK cells
0.784286	0.643935	0.407639	0.41	0.41	ns	T-test	Ki67	NK cells
0.360451	0.273036	0.504108	0.5	0.5	ns	T-test	T_bet	NK cells
0.385613	0.389912	0.93813	0.94	0.94	ns	T-test	Eomes	NK cells
2.1315	1.86807	0.304333	0.3	0.3	ns	T-test	CD38	NK cells
0.790324	0.599769	0.361834	0.36	0.36	ns	T-test	Granzyme_B	NK cells
0.129155	0.160745	0.430842	0.43	0.43	ns	T-test	PD_1	NK cells
0.203056	0.227155	0.846595	0.85	0.85	ns	T-test	CD16	NK cells
0.520838	0.833307	0.14644	0.15	0.15	ns	T-test	HLA-DR	NK cells
0.0684213	0.138002	0.0390801	0.039	0.039	*	T-test	CD4	NK cells
0.150139	0.163542	0.68643	0.69	0.69	ns	T-test	CD8a	NK cells
0.67131	0.875589	0.627809	0.63	0.63	ns	T-test	CD11b	NK cells
1.25099	1.33868	0.797598	0.8	0.8	ns	T-test	CD45	Monocytes
0.0659091	0.0722997	0.716036	0.72	0.72	ns	T-test	CD3	Monocytes
3.31946	3.59439	0.138749	0.14	0.14	ns	T-test	CD68	Monocytes
0.316225	0.316443	0.997993	1	1	ns	T-test	CD56	Monocytes
0.0763236	0.122171	0.100967	0.1	0.1	ns	T-test	gdTCR	Monocytes
0.497082	0.532188	0.869277	0.87	0.87	ns	T-test	CCR6	Monocytes
2.85904	3.52933	0.0151471	0.015	0.015	*	T-test	CD14	Monocytes
0.169712	0.225545	0.352534	0.35	0.35	ns	T-test	CD103	Monocytes
0.475104	0.566103	0.659604	0.66	0.66	ns	T-test	CD123	Monocytes
0.027378	0.0490421	0.0618339	0.062	0.062	ns	T-test	TIM_3	Monocytes
0.477242	0.671349	0.099289	0.099	0.099	ns	T-test	CD28	Monocytes
0.0937434	0.208711	0.00898609	0.009	0.009	**	T-test	CD25	Monocytes
1.32739	1.71179	0.13175	0.13	0.13	ns	T-test	CD73	Monocytes
0.0989777	0.14037	0.314209	0.31	0.31	ns	T-test	KIR2DS4	Monocytes
0.0407946	0.072514	0.137655	0.14	0.14	ns	T-test	LAG3	Monocytes
0.0337278	0.0348557	0.927407	0.93	0.93	ns	T-test	CD57	Monocytes
0.632528	0.75172	0.62794	0.63	0.63	ns	T-test	TIGIT	Monocytes
1.45495	1.48059	0.906012	0.91	0.91	ns	T-test	CD49a	Monocytes
0.178404	0.231234	0.592313	0.59	0.59	ns	T-test	CCR4	Monocytes
0.244067	0.37728	0.353443	0.35	0.35	ns	T-test	PD_L1	Monocytes
0.0375197	0.0530509	0.116204	0.12	0.12	ns	T-test	CD19	Monocytes
3.12745	3.10039	0.95819	0.96	0.96	ns	T-test	CD11c	Monocytes
0.693151	1.64891	0.00515279	0.0052	0.0052	**	T-test	CD33	Monocytes
0.049456	0.0853618	0.0558018	0.056	0.056	ns	T-test	CTLA_4	Monocytes
0.0992011	0.163181	0.116929	0.12	0.12	ns	T-test	FoxP3	Monocytes
0.351846	0.560861	0.258247	0.26	0.26	ns	T-test	CXCR3	Monocytes
0.0316711	0.0534308	0.099144	0.099	0.099	ns	T-test	CXCR5	Monocytes
0.118173	0.213547	0.516485	0.52	0.52	ns	T-test	CD66b	Monocytes
0.0985047	0.177752	0.101001	0.1	0.1	ns	T-test	OX40	Monocytes
0.0282216	0.0392547	0.268024	0.27	0.27	ns	T-test	CD27	Monocytes
0.176474	0.267425	0.0115415	0.012	0.012	*	T-test	CD69	Monocytes
0.666462	0.626273	0.865319	0.87	0.87	ns	T-test	Ki67	Monocytes
0.0453773	0.0587364	0.41891	0.42	0.42	ns	T-test	T_bet	Monocytes
0.260804	0.303833	0.581809	0.58	0.58	ns	T-test	Eomes	Monocytes
2.13828	2.10144	0.840235	0.84	0.84	ns	T-test	CD38	Monocytes
0.287777	0.304759	0.781917	0.78	0.78	ns	T-test	Granzyme_B	Monocytes
0.194987	0.274107	0.211331	0.21	0.21	ns	T-test	PD_1	Monocytes
0.581562	0.853726	0.267984	0.27	0.27	ns	T-test	CD16	Monocytes
4.56739	4.86562	0.22023	0.22	0.22	ns	T-test	HLA-DR	Monocytes
1.00583	1.27147	0.60067	0.6	0.6	ns	T-test	CD4	Monocytes
0.0737388	0.134722	0.0500365	0.05	0.05	ns	T-test	CD8a	Monocytes
3.82546	4.2281	0.367192	0.37	0.37	ns	T-test	CD11b	Monocytes
0.86494	0.81574	0.804244	0.8	0.8	ns	T-test	CD45	Granucytes
0.1083	0.10157	0.806301	0.81	0.81	ns	T-test	CD3	Granucytes
2.14048	2.21876	0.675241	0.68	0.68	ns	T-test	CD68	Granucytes
0.174267	0.213447	0.49081	0.49	0.49	ns	T-test	CD56	Granucytes
0.0633923	0.0945378	0.0264984	0.026	0.026	*	T-test	gdTCR	Granucytes
0.335492	0.373759	0.787389	0.79	0.79	ns	T-test	CCR6	Granucytes
0.261616	0.337636	0.140086	0.14	0.14	ns	T-test	CD14	Granucytes
0.110601	0.105764	0.889665	0.89	0.89	ns	T-test	CD103	Granucytes
0.0888878	0.11171	0.597943	0.6	0.6	ns	T-test	CD123	Granucytes
0.0445922	0.0620869	0.361746	0.36	0.36	ns	T-test	TIM_3	Granucytes
0.113956	0.118307	0.884923	0.88	0.88	ns	T-test	CD28	Granucytes
0.0441347	0.0625914	0.321681	0.32	0.32	ns	T-test	CD25	Granucytes
0.677003	0.881344	0.453719	0.45	0.45	ns	T-test	CD73	Granucytes
0.143926	0.156578	0.79966	0.8	0.8	ns	T-test	KIR2DS4	Granucytes
0.0821318	0.118469	0.339907	0.34	0.34	ns	T-test	LAG3	Granucytes
0.0573644	0.042472	0.360761	0.36	0.36	ns	T-test	CD57	Granucytes
0.559617	0.635345	0.690639	0.69	0.69	ns	T-test	TIGIT	Granucytes
0.89603	0.896783	0.996449	1	1	ns	T-test	CD49a	Granucytes
0.174832	0.264208	0.241256	0.24	0.24	ns	T-test	CCR4	Granucytes
0.0534377	0.0894219	0.155753	0.16	0.16	ns	T-test	PD_L1	Granucytes
0.0222476	0.0279483	0.208218	0.21	0.21	ns	T-test	CD19	Granucytes
1.74851	1.81179	0.884636	0.88	0.88	ns	T-test	CD11c	Granucytes
0.128617	0.3714	0.0421997	0.042	0.042	*	T-test	CD33	Granucytes
0.0656125	0.104249	0.252329	0.25	0.25	ns	T-test	CTLA_4	Granucytes
0.119114	0.181769	0.353154	0.35	0.35	ns	T-test	FoxP3	Granucytes
0.297489	0.600042	0.112276	0.11	0.11	ns	T-test	CXCR3	Granucytes
0.0297155	0.0538059	0.0731216	0.073	0.073	ns	T-test	CXCR5	Granucytes
2.41608	2.55289	0.713204	0.71	0.71	ns	T-test	CD66b	Granucytes
0.145254	0.199723	0.296714	0.3	0.3	ns	T-test	OX40	Granucytes
0.0652718	0.083547	0.503016	0.5	0.5	ns	T-test	CD27	Granucytes
0.331117	0.355749	0.911615	0.91	0.91	ns	T-test	CD69	Granucytes
0.700652	0.51072	0.225937	0.23	0.23	ns	T-test	Ki67	Granucytes
0.106554	0.103061	0.945145	0.95	0.95	ns	T-test	T_bet	Granucytes
0.473582	0.576623	0.647204	0.65	0.65	ns	T-test	Eomes	Granucytes
0.343496	0.366215	0.673838	0.67	0.67	ns	T-test	CD38	Granucytes
0.449646	0.660549	0.435433	0.44	0.44	ns	T-test	Granzyme_B	Granucytes
0.111735	0.128621	0.567715	0.57	0.57	ns	T-test	PD_1	Granucytes
1.75833	2.06074	0.633171	0.63	0.63	ns	T-test	CD16	Granucytes
0.448354	0.495203	0.571754	0.57	0.57	ns	T-test	HLA-DR	Granucytes
0.0686054	0.101903	0.204859	0.2	0.2	ns	T-test	CD4	Granucytes
0.0689555	0.0957868	0.233227	0.23	0.23	ns	T-test	CD8a	Granucytes
3.79116	4.20289	0.444423	0.44	0.44	ns	T-test	CD11b	Granucytes
0.896279	1.03978	0.536774	0.54	0.54	ns	T-test	CD45	Others
0.391249	0.398647	0.9756	0.98	0.98	ns	T-test	CD3	Others
1.7914	2.104	0.00675404	0.0068	0.0068	**	T-test	CD68	Others
0.164642	0.199029	0.614797	0.61	0.61	ns	T-test	CD56	Others
0.052448	0.0627968	0.634545	0.63	0.63	ns	T-test	gdTCR	Others
0.273404	0.341986	0.601391	0.6	0.6	ns	T-test	CCR6	Others
0.165432	0.260186	0.0197485	0.02	0.02	*	T-test	CD14	Others
0.0678156	0.0839733	0.57989	0.58	0.58	ns	T-test	CD103	Others
0.0503659	0.0796574	0.227127	0.23	0.23	ns	T-test	CD123	Others
0.0273921	0.0920963	0.07983	0.08	0.08	ns	T-test	TIM_3	Others
0.0854684	0.190172	0.369982	0.37	0.37	ns	T-test	CD28	Others
0.0395332	0.0761652	0.0661858	0.066	0.066	ns	T-test	CD25	Others
0.268657	0.494979	0.128399	0.13	0.13	ns	T-test	CD73	Others
0.0511764	0.0916536	0.194859	0.19	0.19	ns	T-test	KIR2DS4	Others
0.0468759	0.0916294	0.35594	0.36	0.36	ns	T-test	LAG3	Others
0.0783006	0.0625761	0.65211	0.65	0.65	ns	T-test	CD57	Others
0.482617	0.629597	0.487571	0.49	0.49	ns	T-test	TIGIT	Others
0.455736	0.57278	0.25962	0.26	0.26	ns	T-test	CD49a	Others
0.141437	0.271109	0.0526004	0.053	0.053	ns	T-test	CCR4	Others
0.332892	0.620043	0.28685	0.29	0.29	ns	T-test	PD_L1	Others
0.0336648	0.0813008	0.114005	0.11	0.11	ns	T-test	CD19	Others
0.469223	0.558976	0.614793	0.61	0.61	ns	T-test	CD11c	Others
0.251749	1.03979	0.12663	0.13	0.13	ns	T-test	CD33	Others
0.0289014	0.0640981	0.0517083	0.052	0.052	ns	T-test	CTLA_4	Others
0.0660924	0.121181	0.0331577	0.033	0.033	*	T-test	FoxP3	Others
0.319092	0.694619	0.00649557	0.0065	0.0065	**	T-test	CXCR3	Others
0.0149789	0.0358571	0.000418653	0.00042	0.00042	***	T-test	CXCR5	Others
0.0828791	0.0931899	0.793733	0.79	0.79	ns	T-test	CD66b	Others
0.0569164	0.160557	0.0130429	0.013	0.013	*	T-test	OX40	Others
0.140079	0.199829	0.343091	0.34	0.34	ns	T-test	CD27	Others
1.00291	1.86035	0.190237	0.19	0.19	ns	T-test	CD69	Others
1.14546	1.15559	0.973978	0.97	0.97	ns	T-test	Ki67	Others
0.131697	0.161368	0.57303	0.57	0.57	ns	T-test	T_bet	Others
0.186861	0.199285	0.748374	0.75	0.75	ns	T-test	Eomes	Others
1.12695	1.61148	0.199669	0.2	0.2	ns	T-test	CD38	Others
0.249945	0.311501	0.394664	0.39	0.39	ns	T-test	Granzyme_B	Others
0.197339	0.176524	0.836042	0.84	0.84	ns	T-test	PD_1	Others
0.0931615	0.0992339	0.889888	0.89	0.89	ns	T-test	CD16	Others
0.672313	0.693912	0.938011	0.94	0.94	ns	T-test	HLA-DR	Others
0.287265	0.422075	0.276524	0.28	0.28	ns	T-test	CD4	Others
0.152696	0.244096	0.187201	0.19	0.19	ns	T-test	CD8a	Others
0.288406	0.427572	0.42689	0.43	0.43	ns	T-test	CD11b	Others
