# Supplementary material for: Phenotypic and functional alteration of CD45+ immune cells in the decidua of preeclampsia patients analyzed by mass cytometry (CyTOF)
Source: Front Immunol. 2023 Jan 6;13:1047986. doi: 10.3389/fimmu.2022.1047986 (PMC9852836; doi:10.3389/fimmu.2022.1047986)
Supplement: Supplementary file 7 [file Table_3.xlsx]

## Sheet: Sheet1
Clustered group	Cluster	Cell type	Definition
All cells (Figure 1A)	C01	B cell	CD3-CD19+HLADR+
All cells (Figure 1A)	C02	others	CD68+CD3-CD19-CD56-CD11b-
All cells (Figure 1A)	C03	NK cell	CD56+CD49a+
All cells (Figure 1A)	C04	NK cell	CD56+CD49a+
All cells (Figure 1A)	C05	NK cell	CD56+CD49a+
All cells (Figure 1A)	C06	T cell	CD3+CD8+
All cells (Figure 1A)	C07	T cell	CD3+CD4+
All cells (Figure 1A)	C08	T cell	CD3+CD4+
All cells (Figure 1A)	C09	T cell	CD3+CD8+
All cells (Figure 1A)	C10	T cell	CD3+CD4+
All cells (Figure 1A)	C11	T cell	CD3+CD4-CD8-gdTCR+
All cells (Figure 1A)	C12	others	CD68+CD3-CD19-CD56-CD11b-
All cells (Figure 1A)	C13	Monocytes	CD14+CD11c+HLA-DR+
All cells (Figure 1A)	C14	Monocytes	CD14+CD11c+HLA-DR+
All cells (Figure 1A)	C15	Monocytes	CD14+CD11c+HLA-DR+
All cells (Figure 1A)	C16	Monocytes	CD14+CD11c+HLA-DR+
All cells (Figure 1A)	C17	Monocytes	CD14+CD11c+HLA-DR+
All cells (Figure 1A)	C18	Monocytes	CD14+CD11c+HLA-DR+
All cells (Figure 1A)	C19	Monocytes	CD14+CD11c+HLA-DR+
All cells (Figure 1A)	C20	Monocytes	CD14+CD12c+HLA-DR+
All cells (Figure 1A)	C21	Granucytes	CD14-CD66b+HLA-DR-
All cells (Figure 1A)	C22	Granucytes	CD14-CD66b+HLA-DR-
All cells (Figure 1A)	C23	Granucytes	CD14-CD66b+HLA-DR-
All cells (Figure 1A)	C24	Granucytes	CD14-CD66b+HLA-DR-
All cells (Figure 1A)	C25	Granucytes	CD14-CD66b+HLA-DR-
All cells (Figure 1A)	C26	Granucytes	CD14-CD66b+HLA-DR-
All cells (Figure 1A)	C27	NK cell	CD3+CD56+
All cells (Figure 1A)	C28	NK cell	CD56+CD49a+
All cells (Figure 1A)	C29	B cell	CD3-CD19+HLADR+
All cells (Figure 1A)	C30	NK cell	CD56+CD49a+
All cells (Figure 1A)	C31	NK cell	CD56+CD49a+
All cells (Figure 1A)	C32	NK cell	CD56+CD49a+
B cells (Figure 2A)	C01	Exhausted B cell	CD73+
B cells (Figure 2A)	C02	Actived B cell	CD69+
B cells (Figure 2A)	C03	Breg like cell	CD27+CD38+
B cells (Figure 2A)	C04	Others	CD19+
B cells (Figure 2A)	C05	Actived B cell	CD69+
B cells (Figure 2A)	C06	Exhausted B cell	CD73+
B cells (Figure 2A)	C07	Breg like cell	CD27+CD38+
B cells (Figure 2A)	C08	Exhausted B cell	CD73+
B cells (Figure 2A)	C09	CD11c+ B cell	CD11c+
B cells (Figure 2A)	C10	Exhausted B cell	CD73+
B cells (Figure 2A)	C11	CD11c+ B cell	CD11c+
B cells (Figure 2A)	C12	Migration B cell	CCR6+CCR4+CXCR3+TIGIT+
B cells (Figure 2A)	C13	Actived B cell	CD69+
B cells (Figure 2A)	C14	Breg like cell	CD27+CD38+
T cells (Figure 3A)	C01	CD4T cell	CD3+CD4+CD8-
T cells (Figure 3A)	C02	DNT cell	CD3+CD4-CD8-
T cells (Figure 3A)	C03	CD8T cell	CD3+CD4-CD8+
T cells (Figure 3A)	C04	gdT cell	CD3+gdTCR+CD4-CD8-
T cells (Figure 3A)	C05	CD4T cell	CD3+CD4+CD8-
T cells (Figure 3A)	C06	CD8T cell	CD3+CD4-CD8+
T cells (Figure 3A)	C07	CD8T cell	CD3+CD4-CD8+
T cells (Figure 3A)	C08	CD8T cell	CD3+CD4-CD8+
T cells (Figure 3A)	C09	gdT cell	CD3+gdTCR+CD4-CD8-
T cells (Figure 3A)	C10	CD4T cell	CD3+CD4+CD8-
T cells (Figure 3A)	C11	CD4T cell	CD3+CD4+CD8-
T cells (Figure 3A)	C12	CD4T cell	CD3+CD4+CD8-
T cells (Figure 3A)	C13	CD4T cell	CD3+CD4+CD8-
T cells (Figure 3A)	C14	CD8T cell	CD3+CD4-CD8+
T cells (Figure 3A)	C15	CD8T cell	CD3+CD4-CD8+
T cells (Figure 3A)	C16	CD8T cell	CD3+CD4-CD8+
T cells (Figure 3A)	C17	gdT cell	CD3+gdTCR+CD4-CD8-
T cells (Figure 3A)	C18	CD4T cell	CD3+CD4+CD8-
T cells (Figure 3A)	C19	CD4T cell	CD3+CD4+CD8-
T cells (Figure 3A)	C20	NKT cell	CD3+CD56+
T cells (Figure 3A)	C21	NKT cell	CD3+CD56+
Myeloid cells (Figure 4A)	C01	Others	CD56-CD14-
Myeloid cells (Figure 4A)	C02	NK4	CD56loCD57+T-Bet+CD11b+
Myeloid cells (Figure 4A)	C03	Others	CD56-CD14-
Myeloid cells (Figure 4A)	C04	NK1	CD56+CD49a+
Myeloid cells (Figure 4A)	C05	NK1	CD56+CD49a+
Myeloid cells (Figure 4A)	C06	NK1	CD56+CD49a+
Myeloid cells (Figure 4A)	C07	NK3	CD56-CD49a-CD38+
Myeloid cells (Figure 4A)	C08	NK2	CD56-CD49ahiCD73+
Myeloid cells (Figure 4A)	C09	NK2	CD56-CD49ahiCD73+
Myeloid cells (Figure 4A)	C10	NK2	CD56-CD49ahiCD73+
Myeloid cells (Figure 4A)	C11	NK2	CD56-CD49ahiCD73+
Myeloid cells (Figure 4A)	C12	NK2	CD56-CD49ahiCD73+
Myeloid cells (Figure 4A)	C13	Others	CD56-CD14-
Myeloid cells (Figure 4A)	C14	Monocytes	CD14+CD11c+HLA-DR+
Myeloid cells (Figure 4A)	C15	Basophils	CD11c+CD123+HLA-DR-
Myeloid cells (Figure 4A)	C16	pDC	CD11c+CD123+HLA-DR+
Myeloid cells (Figure 4A)	C17	MDSC	Lin-CD11b+
Myeloid cells (Figure 4A)	C18	MDSC	Lin-CD11b+
Myeloid cells (Figure 4A)	C19	cDC	CD11c+HLA-DR+
Myeloid cells (Figure 4A)	C20	Monocytes	CD14+CD11c+HLA-DR+
Myeloid cells (Figure 4A)	C21	Monocytes	CD14+CD11c+HLA-DR+
Myeloid cells (Figure 4A)	C22	Monocytes	CD14+CD11c+HLA-DR+
Myeloid cells (Figure 4A)	C23	Monocytes	CD14+CD11c+HLA-DR+
Myeloid cells (Figure 4A)	C24	Monocytes	CD14+CD11c+HLA-DR+
Myeloid cells (Figure 4A)	C25	Monocytes	CD14+CD11c+HLA-DR+
Myeloid cells (Figure 4A)	C26	Monocytes	CD14+CD11c+HLA-DR+
Myeloid cells (Figure 4A)	C27	Monocytes	CD14+CD11c+HLA-DR+
Myeloid cells (Figure 4A)	C28	Monocytes	CD14+CD11c+HLA-DR+
